# Supplementary material for: Extraction Matrix Shapes the Efficacy of Gegen Qinlian Decoction in DSS-Induced Colitis: A Preclinical Systematic Review and Meta-Analysis
Source: Pharmaceuticals (Basel). 2026 Feb 6;19(2):277. doi: 10.3390/ph19020277 (PMC12943224; doi:10.3390/ph19020277)
Supplement: Supplementary file 1 [file pharmaceuticals-19-00277-s001.zip]

Archive with 1 entries (1 files):
- pharmaceuticals-4133969-supplementary.pdf
